# Supplementary material for: Cancer, Retrogenes, and Evolution
Source: Life (Basel). 2021 Jan 19;11(1):72. doi: 10.3390/life11010072 (PMC7835786; doi:10.3390/life11010072)
Supplement: Supplementary file 1 [file life-11-00072-s001.zip]

Archive with 1 entries (1 files):
- life-1063579-supplementary.xls
