# Supplementary material for: Cancer, Retrogenes, and Evolution
Source: Life (Basel). 2021 Jan 19;11(1):72. doi: 10.3390/life11010072 (PMC7835786; doi:10.3390/life11010072)
Supplement: Supplementary file 1 [file life-11-00072-s001.zip › life-1063579-supplementary.xls]

## Sheet: Sheet1
Table S1. GTex analysis.
Retrocopy	GTEx expression max median TPM	Parental gene	GTEx expression max median TPM
NANOGP8	0.74	NANOG	0.11
RP11-181C21.4	0.57	AIDA	41.76
RPL21P16	13.24	RPL21	2225
RAB43P1	3.100	RAB43	14.55
AK4P1	2.144	AK4	38.92
ANXA2P2	0.57	ANXA2	1707
CKS1BP7	0.94	CKS1B	55.4
Al136982.4 (RP11-96C23.11)	131.6	AGAP1	27.41
PDIA3P1	9.143	PDIA3	606.3
MEIS3P2	3.369	MEIS3	110.2
RBMS1P1	4.498	RBMS1	97.35
POU5F1P4	0.12	POU5F1	9.533
RHOQP2	0.49	RHOQ	154.1
E2F3P1	1.660	E2F3	16.66
AC084880.1 (RP11-64B16.2)	97.03	PDAP1	152.3
AC022217.1	testis (7.016), other (1.018)	FAM58A	41.45
CTB-50E14.5	10.630	ZFAND5	304.4
RAB6C	1.605	RAB6A	202.6
SIRPAP1	0.89	SIRPA	191.0
CSDAP1	testis (13.00), other (2.62)	YBX3	2214
PTENP1	1.860	PTEN	62.45
FTH1P3	1.412	FTH1	4593
SLC6A6P1	only in testis (2.23)	SLC6A6	96.04
POLR3GP1	1.131	POLR3G	12.750
LGMNP1	0.827	LGMN	222.4
SUMO1P3	0.84	SUMO1	126.7
CDC20P1	6.717	CDC20	119.3
HNRNPA1P33	3.035	HNRNPA1	1093
PTTG3P	0.17	PTTG1	167.3
PPIAP43	0.25	PPIA	668.9
KRASP1	0	KRAS	30.74
CDK8P2	2.307	CDK8	33.31
INTS6P1	0.09	INST6	testis (11.490) other (7.82
RPS16P5	0.385	RPS16	4722
AC007731.2	4.899	KLHL12	testis (66.43), other (50.82)
HMGA1P6	0	HMGA1	high (303.8), cultured fibroblasts (668.7)
HMGN2P15	35.51	HMGN2	322.8
RBMXL1	19.21	RBMX	203.6
AC090695.2 (LOC100419174)	1.365	WDR12	17.30
AL121949.1 (RP3-407E4.4)	0.083	LRRC59	155.6
RP11-333E13.4	0.25	ACOT7	116.8
RPSAP70	7.562	RPSA	2382
RP11-941H19.2 (AC104212.2)	0.3	RPS5	1495
TMED10P2	6.010	TMED10	187.7
KRT8P13	testis (4.121), other (0.99)	KRT8	426.5
PGAM1P5	testis (1.891), other (0.838)	PGAM1	329.5
ASS1P2	testis (1.158), other (0.82)	ASS1	595.5
RPL5P4	12.6	RPL5	4773
MSL3P1	low (1.36) in other than testis (5.86)	MSL3	42.97
PTBP1P	2.279	PTBP1	235.6
HMGA1P7	only brain tissues (0.56)	HMGA1	668.7
AC098614.2 (KIAA1143P2)	0	KIAA1143	19.030
POU5F1P5	0.17	POU5F1	9.533
HMGB3P10	1.899	HMGB3	27.88
RACGAP1P	only testis (0.053)	RACGAP1	65.2
UBE2CP3	0.28	UBE2C	144.4
CTNNA1P1	0.17	CTNNA1	263.7
HNRNPA3P9	4.248	HNRNPA3	235.9
DHFR2	9.165	DHFR	33.08
PSMA2P1	0.15	PSMA2	121.8
UTP14C	21.44	UTP14A	27.51
BET1P1	5.920	BET1	17.84
FAM122A	27.62	FAM122C	9.816
PABPC4L	2.572	PABPC4	269.2
AL136452.1 (RP1-186E20.1)	1.616	ORMDL1	78.64
NKAPL	testis (77.89), other (4.33)	NKAP	9.259
RPL13AP17	1.382	RPL13A	7398
DIO3	60.27	DIO1	124.4
RHOB	3147	RHOA	994.2
TUSC2P1	no data	TUSC2	mainly brain tissues (79.42)
